# Supplementary material for: A systematic review exploring the significance of measuring epicardial fat thickness in correlation to B-type natriuretic peptide levels as prognostic and diagnostic markers in patients with or at risk of heart failure
Source: Heart Fail Rev. 2021 Oct 20;27(2):665–75. doi: 10.1007/s10741-021-10160-3 (PMC8898254; doi:10.1007/s10741-021-10160-3)
Supplement: Supplementary file 2 — Supplementary file2 (XLSX 12 KB) [file 10741_2021_10160_MOESM2_ESM.xlsx]

## Sheet: TAN and SXHM New castle ROB
Supplementary Table 2: Summary of Newcastle-Ottawa quality assessment scores of included studies.
	Selection					Comparability		Outcome
Study and year	Representativeness of the sample	Sample size	Non-respondants	Ascertainment of exposure	Average	Confouders	Avarage	Asessment of methods	Statistical test	Average	Total quality score	Rating
Bassareo 2010	1	0	1	1	4	2	2	2	1	3	8	Good
Saritas 2010	1	0	1	1	3	2	2	2	1	3	8	Good
Karayannis 2013	1	0	1	2	4	2	2	2	1	3	9	Very good
Borecki 2014	0	0	0	1	1	0	0	2	1	3	4	Unsatisfactory
Tabacki 2015	1	0	0	1	2	2	2	1	1	2	6	Satisfactory
Fosshaug 2015	1	0	1	2	5	2	2	2	1	3	9	Very good
Levels 2016	1	0	1	1	4	2	2	2	1	3	8	Good
Yang 2017	1	0	1	2	5	2	2	2	1	3	9	Very good
Agra 2018	1	0	1	2	5	2	2	2	1	3	9	Vert good
Van Woerden 2018	1	0	1	1	4	2	2	2	1	3	8	Good
Temiz Karadag 2019	1	0	1	1	4	2	2	2	1	3	8	Good
Selvaraj 2021	1	0	0	1	3	2	2	2	1	3	7	Good
	0.916667	0	0.75	1.33333	3.66667	1.83333	1.83333	1.91667	1	2.91667	7.75
Bassareo 2010	1	0	1	1	3	2	2	2	1	3	8	Good
Saritas 2010	1	0	1	0	2	2	2	2	1	3	7	Good
Karayannis 2013	1	0	1	1	3	2	2	2	1	3	8	Good
Borecki 2014	0	0	0	1	1	0	0	2	1	3	4	Unsatisfactory
Tabacki 2015	1	0	0	1	2	2	2	1	1	2	6	Satisfactory
Fosshaug 2015	1	0	1	1	3	2	2	2	1	3	8	Good
Levels 2016	1	0	0	1	2	2	2	1	1	2	6	Satisfactory
Yang 2017	1	0	1	1	3	2	2	2	1	3	8	Good
Agra 2018	1	0	1	2	4	2	2	2	1	3	9	Very good
Van Woerden 2018	1	0	1	1	3	2	2	2	1	3	8	Good
Temiz Karadag 2019	1	0	1	1	3	2	2	2	1	3	8	Good
Selvaraj	1	0	1	2	4	2	2	2	1	3	9	Very good
	0.916667	0	0.75	1.08333	2.75	1.83333	1.83333	1.83333	1	2.83333	7.41667
